# Supplementary material for: Comparison of the frequencies of ENU-induced point mutations in male germ cells and inherited germline mutations in their offspring
Source: Genes Environ. 2021 Oct 9;43:43. doi: 10.1186/s41021-021-00216-z (PMC8501628; doi:10.1186/s41021-021-00216-z)
Supplement: Supplementary file 2 — Additional file 2: Supplementary Table S1. The gpt MFs in the sperm of ENU-treated gpt delta mice. Supplementaly Table S2. Mutation spectra in the offspring of control and ENU-treated mice (WGS). Supplementaly Table S3. List of mutations in the offspring of control and ENU-treated mice (WGS). Supplementaly Table S4. Indels detected by WGS in the offspring of ENU-treated fathers. [file 41021_2021_216_MOESM2_ESM.xlsx]

## Sheet: Table S1
Supplementary table S1. The gpt MFs in the sperm of ENU-treated male gpt delta mice.
								(A)	(B)	(C)	(D)=C/B	(E)=A*D
	Animal ID		Treatment		Total Population		No. of Mutants	Mutant Frequency (x 10-6)	No. of sequenced mutants	No. of independent mutations	factor	Mutation Frequency (x 10-6)	Average	SD			gpt MF per base (x 10-8)	Average	SD
Exp. 1	39		Vehicle x2		2688000		10	3.72024	9	8	0.888889	3.30688					2.81085
	40		Vehicle x2		1464000		11	7.51366	9	8	0.888889	6.67881					5.67699
	41		Vehicle x2		1641000		14	8.53138	9	5	0.555556	4.73966					4.02871
	42		Vehicle x2		2418000		12	4.96278	9	8	0.888889	4.41136					3.74966
	43		Vehicle x2		1083000		2	1.84672	2	2	1	1.84672	4.19669	1.78997			1.56971	3.56718	1.52147
Exp. 2	003		Vehicle x2		2286000		7	3.06212	7	4	0.571429	1.74978					1.48731
	011		Vehicle x2		928500		1	1.07701	1	1	1	1.07701					0.915455
	013		Vehicle x2		1410000		9	6.38298	9	9	1	6.38298					5.42553
	014		Vehicle x2		1860000		14	7.52688	9	8	0.888889	6.69056					5.68698
	018		Vehicle x2		1614000		8	4.95663	8	8	1	4.95663	4.17139	2.61215			4.21314	3.54568	2.22033
												(n=10)	4.18404	2.11111			(n=10)	3.55643	1.79444
Exp. 2	019		10 mg/kg ENU x2		3654000		21	5.74713	9	6	0.666667	3.83142					3.2567
	020		10 mg/kg ENU x2		2250000		15	6.66667	9	8	0.888889	5.92593					5.03704
	027		10 mg/kg ENU x2		1650000		19	11.5152	9	6	0.666667	7.67677					6.52525
	028		10 mg/kg ENU x2		3588000		109	30.379	9	3	0.333333	10.1263					8.6074
	029		10 mg/kg ENU x2		1704000		16	9.38967	8	6	0.75	7.04225	6.92054	2.31278			5.98592	5.88246	1.96586
Exp. 2	041		30 mg/kg ENU x2		94500		10	ND
	044		30 mg/kg ENU x2		1674000		46	27.4791	9	8	0.888889	24.4259					20.762
	060		30 mg/kg ENU x2		1122000		42	37.4332	9	6	0.666667	24.9554					21.2121
	064		30 mg/kg ENU x2		2766000		40	14.4613	9	5	0.555556	8.03406					6.82895
	066		30 mg/kg ENU x2		1200000		25	20.8333	9	7	0.777778	16.2037	18.4048	7.99085	*		13.7731	15.6441	6.79222	*
Exp. 1	1		85 mg/kg ENU x2		2130000		76	35.6808	9	6	0.666667	23.7872					20.2191
	2		85 mg/kg ENU x2		882000		79	89.5692	9	5	0.555556	49.7606					42.2965
	8		85 mg/kg ENU x2		181500		27	148.76	9	6	0.666667	99.1736					84.2975
	15		85 mg/kg ENU x2		828000		106	128.019	9	8	0.888889	113.795					96.7257
	18		85 mg/kg ENU x2		621000		132	212.56	9	5	0.555556	118.089	80.9211	41.9242	*		100.376	68.7829	35.6356	*
* P<0.05 vs vehicle control, Steel test																	MFgene x 0.0085 = MFbase
ND: Not determined by low packaging efficiency																	MFgene: gpt mutation frequency per reporter gene
																	MFbase: gpt mutation frequency per nucleotide base

## Sheet: Table S2
Supplementaly table S2. Mutation spectra in the offspring of control and ENU-treated mice (WGS)
						Control				ENU (10 mg/kg x2)
				Offspring ID		501, 502, 503, 504				523, 524, 528
						No.	％	MF (x10-8)		No.	％	MF (x10-8)
Base substitution
	Transition
		G:C	to	A:T		13	17.1053	0.396731		32	21.6216	1.22294
		A:T	to	G:C		13	17.1053	0.396731		59	39.8649	2.25479
	Transversion
		G:C	to	T:A		8	10.5263	0.244142		4	2.7027	0.152867
		G:C	to	C:G		7	9.21053	0.213624		5	3.37838	0.191084
		A:T	to	T:A		3	3.94737	0.0915533		19	12.8378	0.726118
		A:T	to	C:G		7	9.21053	0.213624		3	2.02703	0.11465
Insertion						16	21.0526	0.488284		18	12.1622	0.687901
Deletion						9	11.8421	0.27466		8	5.40541	0.305734
Total No. of mutations						76	100	2.31935		148	100	5.65608
							SD	0.960283			SD	0.728692

## Sheet: Table S3
Supplementaly table S3. List of mutations in the offspring of control and ENU-treated mice (WGS)
Group	Animal ID	#NO	CHROM	START	END	REF	ALT	muttype	Gene	Effect	Indel in repeats
Control	S501	8653	chr1	34380890	34380890	C	CTTCT	INDEL		intergenic_region	ttct (repeat x11)
Control	S501	136325	chr3	50106404	50106404	C	T	SNP		intergenic_region
Control	S501	155827	chr3	120188790	120188790	G	GTCTA	INDEL		intergenic_region	tcta (repeat x14)
Control	S501	179616	chr4	32741098	32741098	G	A	SNP	Mdn1	splice_region_variant+synonymous_variant
Control	S501	357903	chr7	35282219	35282219	A	G	SNP	Gpatch1	intron_variant
Control	S501	583951	chr12	77285561	77285565	CCTTT	C	INDEL	Fut8	intron_variant	cttt (repeat x12)
Control	S501	590349	chr12	94323110	94323110	T	TTGTG	INDEL		intergenic_region	tg (repeat x22)
Control	S501	672435	chr15	8794935	8794935	C	CCTAT	INDEL		intergenic_region	ctat (repeat x13)
Control	S501	674644	chr15	17198893	17198893	C	A	SNP		intergenic_region
Control	S501	680567	chr15	38667874	38667874	C	A	SNP	Atp6v1c1	intron_variant
Control	S502	282258	chr5	112107757	112107757	T	A	SNP		intergenic_region
Control	S502	317200	chr6	51563652	51563652	A	G	SNP	Snx10	intron_variant
Control	S502	347456	chr7	3972324	3972324	C	T	SNP		intergenic_region
Control	S502	357799	chr7	35133500	35133500	C	G	SNP		intergenic_region
Control	S502	373626	chr7	82206082	82206082	A	C	SNP		intergenic_region
Control	S502	389732	chr7	136230915	136230915	C	G	SNP		intergenic_region
Control	S502	494765	chr10	50753418	50753418	A	C	SNP	Ascc3	intron_variant
Control	S502	521976	chr10	130013331	130013331	G	T	SNP	Olfr820,	upstream_gene_variant,intergenic_region
Control	S502	645986	chr14	40598062	40598062	C	T	SNP		intergenic_region
Control	S502	695877	chr15	91009093	91009093	A	G	SNP	Kif21a	intron_variant
Control	S502	760845	chr17	52714647	52714647	C	T	SNP	Kcnh8	intron_variant
Control	S502	766604	chr17	72469294	72469294	G	A	SNP	Alk	intron_variant
Control	S502	807159	chr19	14214471	14214471	T	TAGAA	INDEL		intergenic_region	agaa (repeat x16)
Control	S502	808474	chr19	19628212	19628213	GA	G	INDEL		intergenic_region	a (no repeat)
Control	S503	13344	chr1	50220588	50220588	G	C	SNP		intergenic_region
Control	S503	14791	chr1	55866293	55866293	A	ATATC	INDEL		intergenic_region	tatc (repeat 11)
Control	S503	36365	chr1	102594671	102594671	G	T	SNP		intergenic_region
Control	S503	83816	chr2	74544639	74544639	A	AAAAG	INDEL	Lnpk1	intron_variant	aaag (repeat x16)
Control	S503	178321	chr4	27882925	27882926	CT	C	INDEL		intergenic_region	t (repeat x10)
Control	S503	187028	chr4	58009198	58009198	T	C	SNP	Txndc8,	upstream_gene_variant,intergenic_region
Control	S503	221133	chr4	146263389	146263389	G	A	SNP		intergenic_region
Control	S503	294233	chr5	137496288	137496288	A	AAAAAG	INDEL		intergenic_region	aaaag (repeat x11)
Control	S503	321301	chr6	64948445	64948449	CATAG	C	INDEL		intergenic_region	atag (repeat x13)
Control	S503	340681	chr6	130279041	130279041	C	CA	INDEL	Klra22,Klra15,Klra12,Klra10	intron_variant,intron_variant,intron_variant,intron_variant	a (repeat x10)
Control	S503	344557	chr6	142292315	142292316	GT	G	INDEL	Slco1a5	intragenic_variant	t (repeat x14)
Control	S503	405616	chr8	31491732	31491732	C	G	SNP		intergenic_region
Control	S503	408583	chr8	42027331	42027331	T	C	SNP	2810404M03Rik	intron_variant
Control	S503	415140	chr8	66423358	66423358	G	C	SNP	2017-03-01	intron_variant
Control	S503	521454	chr10	128203027	128203027	T	TG	INDEL	Gls2	intron_variant	g (repeat x14)
Control	S503	636741	chr14	9216321	9216321	C	A	SNP		intergenic_region
Control	S503	658881	chr14	80879133	80879133	A	C	SNP		intergenic_region
Control	S503	672184	chr15	8145159	8145160	TA	T	INDEL	Nup155	intron_variant	a (repeat x10)
Control	S503	709198	chr16	4011933	4011933	T	C	SNP		intergenic_region
Control	S503	737869	chr17	3010628	3010628	C	G	SNP		intergenic_region
Control	S503	753135	chr17	31552499	31552507	TTCTGGCGC	T	INDEL		intergenic_region	tctggcgc (repeat x4)
Control	S503	790912	chr18	55454063	55454063	C	CT	INDEL		intergenic_region	t (repeat x14)
Control	S503	814834	chr19	39879675	39879676	CA	C	INDEL	Cyp2c69	intron_variant	a (repeat x5)
Control	S504	78976	chr2	56476206	56476206	G	A	SNP		intergenic_region
Control	S504	85682	chr2	81855739	81855739	G	T	SNP		intergenic_region
Control	S504	86949	chr2	86820161	86820161	A	T	SNP		intergenic_region
Control	S504	90030	chr2	98249121	98249121	G	T	SNP		intergenic_region
Control	S504	99165	chr2	131474279	131474279	T	C	SNP	Mir3098	intron_variant
Control	S504	147347	chr3	91800834	91800834	A	C	SNP		intergenic_region
Control	S504	166665	chr3	155790807	155790807	C	T	SNP		intergenic_region
Control	S504	166672	chr3	155835166	155835166	T	TATAA	INDEL		intergenic_region	ataa (repeat x10)
Control	S504	209180	chr4	133129633	133129633	C	T	SNP	Wasf2,	upstream_gene_variant,intergenic_region
Control	S504	210143	chr4	135588739	135588739	A	C	SNP		intergenic_region
Control	S504	259774	chr5	36094735	36094735	A	AAGAT	INDEL	Sorcs2	intron_variant	agat (repeat 12)
Control	S504	315457	chr6	46278012	46278012	A	G	SNP	Cntnap2	intron_variant
Control	S504	342150	chr6	135573391	135573391	C	G	SNP		intergenic_region
Control	S504	393214	chr8	4652229	4652229	A	C	SNP		intergenic_region
Control	S504	416359	chr8	70010786	70010786	C	T	SNP		intergenic_region
Control	S504	427289	chr8	102244122	102244122	C	T	SNP		intergenic_region
Control	S504	470515	chr9	99823537	99823537	A	ATG	INDEL		intergenic_region	tg (repeat x18)
Control	S504	489607	chr10	31249229	31249229	A	G	SNP		intergenic_region
Control	S504	507494	chr10	85313895	85313895	C	T	SNP		intergenic_region
Control	S504	548113	chr11	85070255	85070255	A	T	SNP	Usp32	intron_variant
Control	S504	612805	chr13	49023249	49023253	GATTT	G	INDEL		intergenic_region	attt (repeat x7)
Control	S504	647674	chr14	44298523	44298523	T	C	SNP		intergenic_region
Control	S504	673563	chr15	12483534	12483534	T	C	SNP	Pdzd2	intron_variant
Control	S504	679687	chr15	36238612	36238612	A	C	SNP	Spag1,Rnf19a,Mir8097,	downstream_gene_variant,downstream_gene_variant,downstream_gene_variant,intergenic_region
Control	S504	720529	chr16	39799155	39799155	A	G	SNP		intergenic_region
Control	S504	739415	chr17	4135797	4135797	A	AAG	INDEL		intergenic_region	ag (repeat x7)
Control	S504	772286	chr17	88392574	88392574	G	GTCTTT	INDEL		intergenic_region	tcttt (repeat x11)
Control	S504	775005	chr18	3030039	3030039	A	G	SNP		intergenic_region
Control	S504	811252	chr19	27914021	27914021	C	A	SNP	Rfx3	intron_variant
ENU10	S523	13558	chr1	51337380	51337380	G	A	SNP	9330175M20Rik,	upstream_gene_variant,intergenic_region
ENU10	S523	70598	chr2	26642358	26642358	A	C	SNP	Snhg7,Snora43,Snora17,	upstream_gene_variant,upstream_gene_variant,upstream_gene_variant,intergenic_region
ENU10	S523	103635	chr2	149157307	149157307	A	G	SNP		intergenic_region
ENU10	S523	128364	chr3	18922752	18922752	T	A	SNP		intergenic_region
ENU10	S523	133897	chr3	39252475	39252479	ATATC	A	INDEL		intergenic_region	tatc (repeat x14)
ENU10	S523	137080	chr3	52589225	52589225	T	C	SNP		intergenic_region
ENU10	S523	138297	chr3	56791691	56791691	C	T	SNP		intergenic_region
ENU10	S523	155307	chr3	118229804	118229804	T	C	SNP		intergenic_region
ENU10	S523	178505	chr4	28411011	28411011	T	A	SNP		intergenic_region
ENU10	S523	187238	chr4	58984292	58984292	A	AATAG	INDEL	Ptgr1	intron_variant	atag (repeat x13)
ENU10	S523	197455	chr4	96712582	96712582	C	T	SNP		intergenic_region
ENU10	S523	200986	chr4	108657442	108657442	T	C	SNP	Zfyve9	intron_variant
ENU10	S523	240846	chr5	7288644	7288644	A	G	SNP	Zfp804b	intron_variant
ENU10	S523	256368	chr5	26016459	26016459	T	C	SNP	Gm5862,	downstream_gene_variant,intergenic_region
ENU10	S523	256618	chr5	26041058	26041058	C	T	SNP	Speer4a,	upstream_gene_variant,intergenic_region
ENU10	S523	266266	chr5	60337316	60337316	A	G	SNP		intergenic_region
ENU10	S523	308022	chr6	19251441	19251441	A	T	SNP	4930524B17Rik	intron_variant
ENU10	S523	308342	chr6	20477716	20477716	T	C	SNP		intergenic_region
ENU10	S523	322866	chr6	69274374	69274374	A	G	SNP		intergenic_region
ENU10	S523	329602	chr6	94527953	94527953	A	AC	INDEL	Slc25a26	intron_variant	c (repeat x7)
ENU10	S523	346222	chr6	147122346	147122346	A	C	SNP		intergenic_region
ENU10	S523	361487	chr7	43745848	43745848	T	C	SNP	2310002F09Rik	non_coding_transcript_exon_variant
ENU10	S523	372075	chr7	77088859	77088859	T	C	SNP	Agbl1	intron_variant
ENU10	S523	395206	chr8	11953524	11953524	A	T	SNP		intergenic_region
ENU10	S523	406584	chr8	34731335	34731335	G	A	SNP		intergenic_region
ENU10	S523	422277	chr8	88380814	88380814	T	A	SNP		intergenic_region
ENU10	S523	450519	chr9	33136911	33136911	G	GT	INDEL		intergenic_region	t (repeat x9)
ENU10	S523	468020	chr9	91225233	91225233	A	G	SNP		intergenic_region
ENU10	S523	514808	chr10	110494256	110494256	T	C	SNP		intergenic_region
ENU10	S523	527199	chr11	16000048	16000048	G	T	SNP		intergenic_region
ENU10	S523	544039	chr11	72844689	72844690	AG	A	INDEL	Zzef1	intron_variant	g (repeat x2)
ENU10	S523	565760	chr12	11487289	11487289	T	C	SNP		intergenic_region
ENU10	S523	617214	chr13	61957048	61957048	A	G	SNP		intergenic_region
ENU10	S523	619858	chr13	69918946	69918946	A	G	SNP		intergenic_region
ENU10	S523	633811	chr13	118587531	118587531	A	G	SNP	1700003P14Rik	intron_variant
ENU10	S523	639005	chr14	18191919	18191919	A	G	SNP		intergenic_region
ENU10	S523	643540	chr14	30643758	30643758	T	C	SNP		intergenic_region
ENU10	S523	654525	chr14	65510870	65510870	G	A	SNP		intergenic_region
ENU10	S523	655428	chr14	68465488	68465488	G	A	SNP		intergenic_region
ENU10	S523	656634	chr14	72907369	72907369	A	G	SNP		intergenic_region
ENU10	S523	683132	chr15	50242860	50242860	C	T	SNP		intergenic_region
ENU10	S523	685569	chr15	59040262	59040262	T	A	SNP	Mtss1	intron_variant
ENU10	S523	714344	chr16	20531298	20531298	C	T	SNP	Dvl3,Ap2m1	missense_variant,upstream_gene_variant
ENU10	S523	741457	chr17	8823245	8823245	T	C	SNP	Pde10a	intron_variant
ENU10	S523	763543	chr17	63122044	63122044	T	TACAC	INDEL	Fbxl17	intron_variant	acac (repeat x10)
ENU10	S524	1316	chr1	7035220	7035220	G	A	SNP		intergenic_region
ENU10	S524	4701	chr1	19109773	19109773	C	G	SNP	Tfap2d	intron_variant
ENU10	S524	6773	chr1	26703846	26703846	C	T	SNP		intergenic_region
ENU10	S524	66535	chr2	11685806	11685806	C	A	SNP	Il2ra	intron_variant
ENU10	S524	140319	chr3	64424197	64424197	T	C	SNP		intergenic_region
ENU10	S524	146134	chr3	87846446	87846446	T	C	SNP	Sh2d2a,	upstream_gene_variant,intergenic_region
ENU10	S524	167382	chr3	159036782	159036782	T	C	SNP		intergenic_region
ENU10	S524	212977	chr4	142007795	142007795	G	A	SNP	Fhad1	intron_variant
ENU10	S524	236397	chr4	150288814	150288814	A	G	SNP	Rere	intron_variant
ENU10	S524	265045	chr5	55230003	55230003	C	T	SNP		intergenic_region
ENU10	S524	269162	chr5	70123393	70123393	T	A	SNP		intergenic_region
ENU10	S524	294999	chr5	139516146	139516146	C	CACA	INDEL		intergenic_region	aca (repeat x12)
ENU10	S524	308907	chr6	22688815	22688815	T	C	SNP		intergenic_region
ENU10	S524	315210	chr6	45245044	45245044	T	A	SNP	Cntnap2	intron_variant
ENU10	S524	316266	chr6	48614300	48614300	A	G	SNP	Zfp775	intron_variant
ENU10	S524	318610	chr6	56076930	56076930	G	GT	INDEL	Pde1c	intron_variant	t (repeat x11)
ENU10	S524	324669	chr6	76515483	76515483	T	TTTTC	INDEL		intergenic_region	tttc (repeat x15)
ENU10	S524	344742	chr6	142781132	142781132	G	A	SNP	Sult6b2,	downstream_gene_variant,intergenic_region
ENU10	S524	346214	chr6	147087140	147087140	A	G	SNP	Mansc4,Klhl42,	upstream_gene_variant,upstream_gene_variant,intergenic_region
ENU10	S524	369450	chr7	67943809	67943809	G	T	SNP		intergenic_region
ENU10	S524	378132	chr7	99970763	99970763	T	A	SNP	Rnf169	intron_variant
ENU10	S524	394692	chr8	10543889	10543890	CA	C	INDEL	Myo16	intron_variant	a (repeat x14)
ENU10	S524	414654	chr8	64609992	64609992	G	GATAA	INDEL	Cpe	intron_variant	atag (repeat x14)
ENU10	S524	427409	chr8	102786938	102786938	T	G	SNP	Cdh11,	upstream_gene_variant,intergenic_region
ENU10	S524	442455	chr9	3386175	3386175	C	CA	INDEL	Alkbh8,	downstream_gene_variant,intergenic_region	a (repeat x12)
ENU10	S524	476730	chr9	117981604	117981604	G	A	SNP		intergenic_region
ENU10	S524	482714	chr10	8432434	8432434	A	AACAC	INDEL	Ust	intron_variant	ac (repeat x23)
ENU10	S524	500278	chr10	64736770	64736770	A	T	SNP	Ctnna3	intron_variant
ENU10	S524	527433	chr11	17095441	17095441	A	G	SNP		intergenic_region
ENU10	S524	578275	chr12	57717828	57717828	A	G	SNP	Ttc6	intron_variant
ENU10	S524	586120	chr12	84117163	84117163	A	AAAGG	INDEL	Dnal1	intron_variant	aagg (repeat x5)
ENU10	S524	586689	chr12	85538006	85538006	C	G	SNP		intergenic_region
ENU10	S524	597363	chr12	115243618	115243618	A	G	SNP		intergenic_region
ENU10	S524	607631	chr13	33536247	33536247	C	T	SNP		intergenic_region
ENU10	S524	666935	chr14	112381794	112381794	T	C	SNP		intergenic_region
ENU10	S524	668092	chr14	116776311	116776311	T	C	SNP		intergenic_region
ENU10	S524	668181	chr14	117212393	117212393	T	C	SNP	Gpc6	intron_variant
ENU10	S524	675634	chr15	20680881	20680881	T	C	SNP		intergenic_region
ENU10	S524	681452	chr15	42393616	42393616	T	TGATA	INDEL		intergenic_region	gata (repeat x12)
ENU10	S524	724378	chr16	55614608	55614608	G	A	SNP		intergenic_region
ENU10	S524	733175	chr16	86853145	86853145	A	G	SNP		intergenic_region
ENU10	S524	771546	chr17	86981991	86981991	T	C	SNP	Rhoq	intron_variant
ENU10	S524	777640	chr18	7730315	7730315	C	T	SNP		intergenic_region
ENU10	S524	778905	chr18	12492984	12492990	CTCTCTG	C	INDEL	Lama3	intron_variant	tctctg (repeat x6)
ENU10	S524	783265	chr18	28586335	28586335	C	CTA	INDEL	4930474G06Rik	intron_variant	ta (repeat x10)
ENU10	S524	804223	chr19	5061808	5061808	C	CA	INDEL	Rin1,	downstream_gene_variant,intergenic_region	a (repeat x13)
ENU10	S524	813436	chr19	35636086	35636086	A	G	SNP		intergenic_region
ENU10	S524	819175	chr19	52606166	52606178	CACACACACACAT	C	INDEL		intergenic_region	acacacacacat (repeat x3)
ENU10	S528	9260	chr1	36066126	36066126	G	A	SNP	Hs6st1,	upstream_gene_variant,intergenic_region
ENU10	S528	12854	chr1	48262710	48262710	G	A	SNP		intergenic_region
ENU10	S528	43181	chr1	128027801	128027801	G	A	SNP	Zranb3	intron_variant
ENU10	S528	54052	chr1	166617871	166617871	A	G	SNP		intergenic_region
ENU10	S528	76448	chr2	47021323	47021323	A	G	SNP		intergenic_region
ENU10	S528	85580	chr2	81434252	81434252	G	A	SNP		intergenic_region
ENU10	S528	96160	chr2	120781281	120781281	A	G	SNP	Ttbk2	intron_variant
ENU10	S528	106621	chr2	158416553	158416553	A	G	SNP	Ralgapb	intron_variant
ENU10	S528	122881	chr3	10475872	10475872	A	G	SNP		intergenic_region
ENU10	S528	126857	chr3	15786692	15786692	T	A	SNP		intergenic_region
ENU10	S528	147136	chr3	90653373	90653373	A	T	SNP	S100a7a,	upstream_gene_variant,intergenic_region
ENU10	S528	173836	chr4	10601103	10601105	TTC	T	INDEL	1700123O12Rik	intron_variant	tc (repeat x2)
ENU10	S528	178990	chr4	30379710	30379710	C	T	SNP		intergenic_region
ENU10	S528	214200	chr4	145367579	145367581	CCT	C	INDEL		intergenic_region	ct (no repeat)
ENU10	S528	214201	chr4	145367582	145367582	T	A	SNP		intergenic_region
ENU10	S528	254177	chr5	21786886	21786886	T	C	SNP	Psmc2,Dnajc2	splice_donor_variant+intron_variant,upstream_gene_variant
ENU10	S528	254368	chr5	22364861	22364861	C	T	SNP		intergenic_region
ENU10	S528	276993	chr5	96643895	96643895	T	C	SNP	Fras1	intron_variant
ENU10	S528	283243	chr5	114324482	114324482	G	C	SNP	Myo1h	intron_variant
ENU10	S528	317042	chr6	51167014	51167014	T	TATAAA	INDEL		intergenic_region	ataaa (repeat x7)
ENU10	S528	322654	chr6	68607256	68607256	C	T	SNP		intergenic_region
ENU10	S528	330545	chr6	97920955	97920955	C	T	SNP	Mitf	intron_variant
ENU10	S528	342719	chr6	136804236	136804236	C	A	SNP	Hist4h4,H2afj	synonymous_variant,upstream_gene_variant
ENU10	S528	357868	chr7	35264458	35264459	TC	T	INDEL		intergenic_region	c (no repeat)
ENU10	S528	375898	chr7	92110034	92110034	A	G	SNP	Dlg2,4930567K12Rik	intron_variant,intron_variant
ENU10	S528	393774	chr8	6687710	6687710	T	A	SNP		intergenic_region
ENU10	S528	414432	chr8	63908578	63908578	A	G	SNP		intergenic_region
ENU10	S528	414704	chr8	64807056	64807056	A	T	SNP	Klhl2	intron_variant
ENU10	S528	429248	chr8	107655270	107655270	T	TTTG	INDEL		intergenic_region	ttg (repeat x10)
ENU10	S528	472686	chr9	106261724	106261724	T	C	SNP		intergenic_region
ENU10	S528	487492	chr10	22697715	22697715	A	G	SNP	Slc2a12	intron_variant
ENU10	S528	503868	chr10	75034842	75034842	T	C	SNP	Rsph14,Rab36,	upstream_gene_variant,upstream_gene_variant,intergenic_region
ENU10	S528	511700	chr10	98897527	98897527	T	C	SNP		intergenic_region
ENU10	S528	539724	chr11	58949203	58949203	G	C	SNP	Hist3h2ba,Hist3h2bb-ps	synonymous_variant,downstream_gene_variant
ENU10	S528	546027	chr11	79156554	79156554	C	CTCTTCT	INDEL		intergenic_region	tcttct (repeat x12)
ENU10	S528	579115	chr12	61153671	61153671	G	GC	INDEL		intergenic_region	c (repeat x2)
ENU10	S528	593019	chr12	103808647	103808647	A	T	SNP		intergenic_region
ENU10	S528	604580	chr13	22182611	22182611	T	A	SNP	Vmn1r191,Vmn1r192,	upstream_gene_variant,downstream_gene_variant,intergenic_region
ENU10	S528	609394	chr13	39461946	39461946	T	C	SNP		intergenic_region
ENU10	S528	616161	chr13	58666112	58666112	A	T	SNP		intergenic_region
ENU10	S528	619026	chr13	67166075	67166075	C	T	SNP		intergenic_region
ENU10	S528	620736	chr13	73652800	73652800	C	G	SNP	Tert,	downstream_gene_variant,intergenic_region
ENU10	S528	622109	chr13	78518279	78518279	T	C	SNP		intergenic_region
ENU10	S528	629720	chr13	105895656	105895656	T	C	SNP		intergenic_region
ENU10	S528	638853	chr14	17481261	17481261	G	A	SNP		intergenic_region
ENU10	S528	645366	chr14	37700220	37700220	C	T	SNP		intergenic_region
ENU10	S528	645420	chr14	37986261	37986261	T	C	SNP		intergenic_region
ENU10	S528	662410	chr14	95834044	95834044	A	G	SNP		intergenic_region
ENU10	S528	668153	chr14	117025258	117025258	T	C	SNP	Gpc6	intron_variant
ENU10	S528	674391	chr15	16015241	16015241	A	T	SNP		intergenic_region
ENU10	S528	676412	chr15	23864507	23864507	T	C	SNP		intergenic_region
ENU10	S528	677213	chr15	26951511	26951511	A	G	SNP		intergenic_region
ENU10	S528	687990	chr15	68083833	68083833	G	A	SNP	Zfat	3_prime_UTR_variant
ENU10	S528	722375	chr16	48043754	48043754	G	A	SNP		intergenic_region
ENU10	S528	811473	chr19	28571479	28571479	C	T	SNP	Glis3	intron_variant

## Sheet: Table S4
Supplementary table S4. Indels detected by WGS in the offspring of ENU-treated fathers.
Group		Insertion			Deletion
		sequence	No. of repeat		sequence	No. of repeat
Control
S501-504		tg	22		t	14
		tg	18		atag	13
		agaa	16		cttt	12
		aaag	16		t	10
		tcta	14		a	10
		t	14		attt	7
		g	14		a	5
		ctat	13		tctggcgc	4
		agat	12		a	no repeat
		ttct	11
		tatc	11
		aaaag	11
		tcttt	11
		a	10
		ataa	10
		ag	7
ENU
(10 mg/kg x2)		ac	23		tatc	14
S523-528		tttc	15		a	14
(S529 was excluded.)		atag	14		tctctg	6
		atag	13		acacacacacat	3
		a	13		g	2
		a	12		tc	2
		aca	12		ct	no repeat
		gata	12		c	no repeat
		tcttct	12
		t	11
		acac	10
		ta	10
		ttg	10
		t	9
		c	7
		ataaa	7
		aagg	5
		c	2
